# Supplementary material for: Go with the flow: a case study of migratory beekeeping and its associated costs
Source: J Econ Entomol. 2025 Jun 19;118(4):1485–94. doi: 10.1093/jee/toaf119 (PMC12412298; doi:10.1093/jee/toaf119)
Supplement: toaf119_suppl_Supplementary_Tables_S1-S6 [file toaf119_suppl_supplementary_tables_s1-s6.xlsx]

## Sheet: Table_S1
Table S1: Recommended prices of bee products for 2023 (Beekeepers' Association of Slovenia, 2023)
bee product	price (EUR)	the price of honey for higher quality schemes (SMGO, Kraški and Kočevski honey, etc.)	prices of bee products from organic production
flower honey (900 g)	13.3	16	17.3
acacia honey (900 g)	14	16.8	18.2
linden honey (900 g)	14	16.8	18.2
forest honey (900 g)	14.8	17.8	19.2
chestnuts between (900 g)	14.8	17.8	19.2
spruce honey (900 g)	16.2	19.5	21.1
fir honey (900 g)	17.8	21.3	23
bee pollen (0.1 kg) stripped dried	6.5		8.3
bee pollen (0.1 kg) stripped fresh, deep frozen	6.5		8.3
bee pollen excavated (0.1 kg)	38.9		50.7
propolis (10 g)	4.1		5.3
propolis (10 g) obtained on appropriate grids	6.5		8.3
royal jelly (10 g)	13		17.1
wax (1 kg)	11.2		14.1
virgin wax (1 kg)	19.5		25.4
bee colony (honeycomb covered brood with bees)	15.3		20.1
commercial queen bee	17.91
pedigree queen bee	58.75
queen cell	5.92

## Sheet: Table_S2
Table S2: Fuel prices from 2007 to 2023 (obtained from Ministry of the environment, climate and energy, and petrol trader Petrol d.d.)
start_date	price (EUR)	end_date
2007-01-04	0.924	2007-01-15
2007-01-16	0.892	2007-01-29
2007-01-30	0.887	2007-02-12
2007-02-13	0.909	2007-02-26
2007-02-27	0.907	2007-03-12
2007-03-13	0.929	2007-03-26
2007-03-27	0.923	2007-04-10
2007-04-11	0.954	2007-04-23
2007-04-24	0.959	2007-05-07
2007-05-08	0.961	2007-05-21
2007-05-22	0.962	2007-06-04
2007-06-05	0.975	2007-06-18
2007-06-19	0.981	2007-07-02
2007-07-03	0.989	2007-07-16
2007-07-17	0.993	2007-07-30
2007-07-31	0.995	2007-08-13
2007-08-14	0.988	2007-08-27
2007-08-28	0.982	2007-09-10
2007-09-11	0.972	2007-09-24
2007-09-25	0.997	2007-10-08
2007-10-09	0.984	2007-10-22
2007-10-23	0.994	2007-11-05
2007-11-06	1.031	2007-11-19
2007-11-20	1.08	2007-12-03
2007-12-04	1.086	2007-12-17
2007-12-18	1.045	2007-12-31
2008-01-01	1.072	2008-01-14
2008-01-15	1.055	2008-01-28
2008-01-29	1.024	2008-02-11
2008-02-12	1.03	2008-02-25
2008-02-26	1.09	2008-03-10
2008-03-11	1.113	2008-03-25
2008-03-26	1.138	2008-04-07
2008-04-08	1.112	2008-04-21
2008-04-22	1.16	2008-05-05
2008-05-06	1.188	2008-05-19
2008-05-20	1.259	2008-06-02
2008-06-03	1.298	2008-06-16
2008-06-17	1.294	2008-06-30
2008-07-01	1.295	2008-07-14
2008-07-15	1.311	2008-07-28
2008-07-29	1.264	2008-08-11
2008-08-12	1.197	2008-08-25
2008-08-26	1.174	2008-09-08
2008-09-09	1.173	2008-09-22
2008-09-23	1.136	2008-10-06
2008-10-07	1.145	2008-10-20
2008-10-21	1.044	2008-11-03
2008-11-04	0.997	2008-11-17
2008-11-18	0.976	2008-12-01
2008-12-02	0.914	2008-12-15
2008-12-16	0.914	2008-12-29
2008-12-30	0.914	2009-01-12
2009-01-13	0.943	2009-01-26
2009-01-27	0.948	2009-02-09
2009-02-10	0.947	2009-02-23
2009-02-24	0.947	2009-03-09
2009-03-10	0.947	2009-03-23
2009-03-24	0.956	2009-04-06
2009-04-07	0.987	2009-04-20
2009-04-21	0.989	2009-05-04
2009-05-05	0.989	2009-05-18
2009-05-19	1.012	2009-06-01
2009-06-02	1.014	2009-06-15
2009-06-16	1.059	2009-06-29
2009-06-30	1.05	2009-07-13
2009-07-14	1.05	2009-07-27
2009-07-28	1.012	2009-08-10
2009-08-11	1.05	2009-08-24
2009-08-25	1.061	2009-09-07
2009-09-08	1.043	2009-09-21
2009-09-22	1.026	2009-10-05
2009-10-06	1.015	2009-10-19
2009-10-20	1.036	2009-11-02
2009-11-03	1.068	2009-11-16
2009-11-17	1.061	2009-11-30
2009-12-01	1.056	2009-12-14
2009-12-15	1.053	2009-12-28
2009-12-29	1.054	2010-01-11
2010-01-12	1.096	2010-01-25
2010-01-26	1.082	2010-02-09
2010-02-10	1.073	2010-02-22
2010-02-23	1.085	2010-03-08
2010-03-09	1.091	2010-03-22
2010-03-23	1.111	2010-04-06
2010-04-07	1.125	2010-04-19
2010-04-20	1.151	2010-05-03
2010-05-04	1.161	2010-05-17
2010-05-18	1.166	2010-05-31
2010-06-01	1.143	2010-06-14
2010-06-15	1.17	2010-06-28
2010-06-29	1.187	2010-07-12
2010-07-13	1.162	2010-07-26
2010-07-27	1.164	2010-08-09
2010-08-10	1.176	2010-08-23
2010-08-24	1.169	2010-09-06
2010-09-07	1.166	2010-09-20
2010-09-21	1.175	2010-10-04
2010-10-05	1.175	2010-10-18
2010-10-19	1.18	2010-11-02
2010-11-03	1.172	2010-11-15
2010-11-16	1.192	2010-11-29
2010-11-30	1.193	2010-12-13
2010-12-14	1.216	2010-12-27
2010-12-28	1.233	2011-01-10
2011-01-11	1.237	2011-01-24
2011-01-25	1.237	2011-02-07
2011-02-08	1.237	2011-02-21
2011-02-22	1.237	2011-03-07
2011-03-08	1.237	2011-03-21
2011-03-22	1.238	2011-04-04
2011-04-05	1.237	2011-04-18
2011-04-19	1.254	2011-05-03
2011-05-04	1.241	2011-05-16
2011-05-17	1.217	2011-05-30
2011-05-31	1.221	2011-06-13
2011-06-14	1.233	2011-06-27
2011-06-28	1.225	2011-07-11
2011-07-12	1.213	2011-07-25
2011-07-26	1.238	2011-08-08
2011-08-09	1.238	2011-08-22
2011-08-23	1.238	2011-09-05
2011-09-06	1.238	2011-09-19
2011-09-20	1.238	2011-10-03
2011-10-04	1.263	2011-10-17
2011-10-18	1.269	2011-11-02
2011-11-03	1.269	2011-11-14
2011-11-15	1.269	2011-11-28
2011-11-29	1.269	2011-12-12
2011-12-13	1.277	2011-12-27
2011-12-28	1.277	2012-01-09
2012-01-10	1.305	2012-01-23
2012-01-24	1.324	2012-02-06
2012-02-07	1.302	2012-02-20
2012-02-21	1.335	2012-03-05
2012-03-06	1.343	2012-03-19
2012-03-20	1.365	2012-04-02
2012-04-03	1.358	2012-04-16
2012-04-17	1.344	2012-04-30
2012-05-01	1.337	2012-05-14
2012-05-15	1.32	2012-05-28
2012-05-29	1.309	2012-06-11
2012-06-12	1.296	2012-06-26
2012-06-27	1.267	2012-07-09
2012-07-10	1.32	2012-07-23
2012-07-24	1.382	2012-08-06
2012-08-07	1.387	2012-08-20
2012-08-21	1.429	2012-09-03
2012-09-04	1.444	2012-09-17
2012-09-18	1.444	2012-10-01
2012-10-02	1.424	2012-10-15
2012-10-16	1.44	2012-10-29
2012-10-30	1.419	2012-11-12
2012-11-13	1.393	2012-11-26
2012-11-27	1.402	2012-12-10
2012-12-11	1.394	2012-12-24
2012-12-25	1.385	2013-01-07
2013-01-08	1.395	2013-01-21
2013-01-22	1.407	2013-02-04
2013-02-05	1.411	2013-02-18
2013-02-19	1.411	2013-03-04
2013-03-05	1.402	2013-03-18
2013-03-19	1.381	2013-04-02
2013-04-03	1.381	2013-04-15
2013-04-16	1.372	2013-04-29
2013-04-30	1.332	2013-05-13
2013-05-14	1.341	2013-05-27
2013-05-28	1.351	2013-06-10
2013-06-11	1.345	2013-06-24
2013-06-25	1.343	2013-06-30
2013-07-01	1.366	2013-07-08
2013-07-09	1.376	2013-07-22
2013-07-23	1.392	2013-08-05
2013-08-06	1.389	2013-08-19
2013-08-20	1.389	2013-09-02
2013-09-03	1.406	2013-09-16
2013-09-17	1.418	2013-09-30
2013-10-01	1.378	2013-10-14
2013-10-15	1.37	2013-10-28
2013-10-29	1.365	2013-11-11
2013-11-12	1.357	2013-11-25
2013-11-26	1.368	2013-12-09
2013-12-10	1.387	2013-12-23
2013-12-24	1.37	2014-01-06
2014-01-07	1.376	2014-01-20
2014-01-21	1.359	2014-02-03
2014-02-04	1.362	2014-02-05
2014-02-06	1.326	2014-02-17
2014-02-18	1.325	2014-03-03
2014-03-04	1.332	2014-03-17
2014-03-18	1.351	2014-03-31
2014-04-01	1.345	2014-04-14
2014-04-15	1.366	2014-04-28
2014-04-29	1.378	2014-05-12
2014-05-13	1.363	2014-05-26
2014-05-27	1.376	2014-06-09
2014-06-10	1.365	2014-06-23
2014-06-24	1.377	2014-07-07
2014-07-08	1.377	2014-07-21
2014-07-22	1.356	2014-08-04
2014-08-05	1.365	2014-08-18
2014-08-19	1.36	2014-09-01
2014-09-02	1.355	2014-09-15
2014-09-16	1.359	2014-09-29
2014-09-30	1.359	2014-10-13
2014-10-14	1.359	2014-10-27
2014-10-28	1.345	2014-11-10
2014-11-11	1.351	2014-11-24
2014-11-25	1.332	2014-12-08
2014-12-09	1.286	2014-12-22
2014-12-23	1.225	2015-01-05
2015-01-06	1.197	2015-01-19
2015-01-20	1.157	2015-02-02
2015-02-03	1.17	2015-02-16
2015-02-17	1.22	2015-03-02
2015-03-03	1.22	2015-03-16
2015-03-17	1.219	2015-03-30
2015-03-31	1.198	2015-04-13
2015-04-14	1.197	2015-04-28
2015-04-29	1.245	2015-05-11
2015-05-12	1.255	2015-05-25
2015-05-26	1.252	2015-06-08
2015-06-09	1.242	2015-06-22
2015-06-23	1.228	2015-07-06
2015-07-07	1.222	2015-07-20
2015-07-21	1.187	2015-08-03
2015-08-04	1.178	2015-08-17
2015-08-18	1.152	2015-08-31
2015-09-01	1.121	2015-09-14
2015-09-15	1.146	2015-09-28
2015-09-29	1.128	2015-10-12
2015-10-13	1.133	2015-10-26
2015-10-27	1.106	2015-11-09
2015-11-10	1.121	2015-11-23
2015-11-24	1.113	2015-12-07
2015-12-08	1.099	2015-12-21
2015-12-22	1.025	2016-01-04
2016-01-05	1.015	2016-01-18
2016-01-19	0.988	2016-02-01
2016-02-02	0.978	2016-02-15
2016-02-16	0.992	2016-02-29
2016-03-01	1	2016-03-14
2016-03-15	1.038	2016-03-29
2016-03-30	1.048	2016-03-31
2016-04-01	1.05	2016-04-11
2016-04-12	1.02	2016-04-25
2016-04-26	1.059	2016-05-09
2016-05-10	1.079	2016-05-23
2016-05-24	1.099	2016-06-06
2016-06-07	1.13	2016-06-20
2016-06-20	1.11	2016-07-03
2016-06-21	1.123	2016-07-04
2016-07-04	1.144	2017-07-17
2016-07-05	1.12	2016-07-18
2016-07-19	1.102	2016-08-01
2016-08-02	1.08	2016-08-16
2016-08-17	1.066	2016-08-29
2016-08-30	1.112	2016-09-12
2016-09-13	1.098	2016-09-26
2016-09-27	1.099	2016-10-10
2016-10-11	1.124	2016-10-24
2016-10-25	1.149	2016-11-07
2016-11-08	1.133	2016-11-21
2016-11-22	1.11	2016-12-05
2016-12-06	1.147	2016-12-19
2016-12-20	1.178	2016-12-31
2017-01-01	1.18	2017-01-03
2017-01-04	1.202	2017-01-16
2017-01-17	1.198	2017-01-30
2017-01-31	1.189	2017-02-13
2017-02-14	1.197	2017-02-27
2017-02-28	1.2	2017-03-13
2017-03-14	1.189	2017-03-27
2017-03-28	1.153	2017-04-10
2017-04-11	1.172	2017-04-24
2017-04-25	1.192	2017-05-08
2017-05-09	1.146	2017-05-22
2017-05-23	1.145	2017-06-05
2017-06-06	1.146	2016-06-19
2017-07-18	1.158	2017-07-31
2017-08-01	1.167	2017-08-14
2017-08-15	1.18	2017-08-28
2017-08-29	1.171	2017-09-11
2017-09-12	1.195	2017-09-25
2017-09-26	1.205	2017-10-09
2017-10-10	1.221	2017-10-23
2017-10-24	1.217	2017-11-06
2017-11-07	1.233	2017-11-20
2017-11-21	1.252	2017-12-04
2017-12-05	1.244	2017-12-18
2017-12-19	1.241	2018-01-03
2018-01-04	1.249	2018-01-15
2018-01-16	1.262	2018-01-29
2018-01-30	1.257	2018-02-12
2018-02-13	1.24	2018-02-26
2018-02-27	1.219	2018-03-12
2018-03-13	1.225	2018-03-26
2018-03-27	1.232	2018-04-09
2018-04-10	1.252	2018-04-23
2018-04-24	1.271	2018-05-07
2018-05-08	1.296	2018-05-21
2018-05-22	1.296	2018-06-04
2018-06-05	1.31	2018-06-18
2018-06-19	1.284	2018-07-02
2018-07-03	1.28	2018-07-16
2018-07-17	1.287	2018-07-30
2018-07-31	1.279	2018-08-13
2018-08-14	1.286	2018-08-27
2018-08-28	1.293	2018-09-10
2018-09-11	1.314	2018-09-24
2018-09-25	1.311	2018-10-08
2018-10-09	1.354	2018-10-22
2018-10-23	1.464	2018-11-05
2018-11-06	1.357	2018-11-19
2018-11-20	1.34	2018-12-03
2018-12-04	1.269	2018-12-17
2018-12-18	1.249	2018-12-31
2019-01-01	1.194	2019-01-14
2019-01-15	1.208	2019-01-28
2019-01-29	1.236	2019-02-11
2019-02-12	1.238	2019-02-25
2019-02-26	1.266	2019-03-11
2019-03-12	1.269	2019-03-25
2019-03-26	1.258	2019-04-08
2019-04-09	1.261	2019-04-22
2019-04-23	1.279	2019-05-06
2019-05-07	1.292	2019-05-20
2019-05-21	1.293	2019-06-03
2019-06-04	1.271	2019-06-17
2019-06-18	1.215	2019-07-01
2019-07-02	1.234	2019-07-15
2019-07-16	1.243	2019-07-29
2019-07-30	1.248	2019-08-12
2019-08-13	1.237	2019-08-26
2019-08-27	1.237	2019-09-09
2019-09-10	1.248	2019-09-23
2019-09-24	1.276	2019-10-07
2019-10-08	1.263	2109-10-21
2019-10-22	1.255	2019-11-04
2019-11-05	1.254	2019-11-18
2019-11-19	1.258	2019-12-02
2019-12-03	1.257	2019-12-16
2019-12-17	1.257	2019-12-30
2019-12-31	1.286	2020-01-13
2020-01-14	1.285	2020-01-27
2020-01-28	1.242	2020-02-10
2020-02-11	1.193	2020-02-24
2020-02-25	1.203	2020-03-09
2020-03-10	1.146	2020-03-23
2020-03-24	1.017	2020-04-06
2020-04-07	1	2020-04-20
2020-04-21	1	2020-05-04
2020-05-05	1	2020-05-17
2020-05-18	1	2020-06-01
2020-06-02	1	2020-06-15
2020-06-16	1	2020-06-29
2020-06-30	1	2020-07-13
2020-07-14	1	2020-07-27
2020-07-28	1	2020-08-10
2020-08-11	1	2020-08-24
2020-08-25	1	2020-09-07
2020-09-08	1	2020-09-21
2020-09-22	1	2020-09-30
2020-10-01	1.003	2020-10-30
2020-10-31	1.0211	2020-12-31
2021-01-01	1.1411	2021-03-31
2021-04-01	1.216	2021-06-30
2021-07-01	1.3	2021-09-30
2021-10-01	1.422	2021-12-31
2022-01-01	1.46	2022-03-31
2022-04-01	1.627	2022-06-20
2022-06-21	1.848	2022-07-04
2022-07-05	1.808	2022-07-18
2022-07-19	1.7	2022-08-01
2022-08-02	1.676	2022-08-16
2022-08-17	1.641	2022-08-29
2022-08-30	1.767	2022-09-12
2022-09-13	1.683	2022-09-26
2022-09-27	1.603	2022-10-10
2022-10-11	1.684	2022-10-24
2022-10-25	1.775	2022-11-07
2022-11-08	1.718	2022-11-21
2022-11-22	1.623	2022-12-05
2022-12-06	1.556	2022-12-19
2022-12-20	1.467	2023-01-03
2023-01-04	1.483	2023-01-16
2023-01-17	1.483	2023-01-30
2023-01-31	1.529	2023-02-13
2023-02-14	1.504	2023-03-27
2023-02-14	1.489	2023-02-27
2023-02-28	1.489	2023-02-13
2023-03-28	1.449	2023-04-11
2023-04-12	1.441	2023-04-24
2023-04-25	1.441	2023-05-08
2023-05-09	1.421	2023-05-22
2023-05-23	1.426	2023-06-05
2023-06-06	1.432	2023-06-19

## Sheet: Table_S3
Table S3: Toll in EUR from 2010 to 2024 (obtained from DARS d.d., a government-owned company managing motorways)
start date	end date	Euro 0 - 3	Euro 4	Euro 5	Euro 6, EEV
2020-09-01	2024-07-14	0.226	0.226	0.181	0.158
2018-04-01	2020-08-31	0.251	0.251	0.201	0.176
2017-01-01	2018-03-31	0.244	0.244	0.195	0.171
2013-10-01	2016-12-31	0.257	0.206	0.162	0.142
2010-01-01	2013-09-30	0.198	0.173	0.154	0.154

## Sheet: Table_S4
Table S4: Numbers on colony reloations per year from 2014 to 2022
year	no. of beekeepers that migrated	no. of beekeepers that migrated to flow	no. of colony relocations total	no. of colony relocations related to flow	no. of colonies relocated total	no. of colonies relocated related to flow
2014	644	510	3034	2498	80081	71788
2015	672	540	3365	2765	88435	80146
2016	795	590	3872	3125	104715	94546
2017	738	569	3266	2572	87238	76622
2018	860	630	3999	3127	108671	96284
2019	849	636	3814	2977	103033	90456
2020	940	653	3845	2679	95465	78007
2021	805	576	3092	2257	79937	67086
2022	876	671	3756	2843	100200	85375

## Sheet: Table_S5
Table S5: Cumulative travel distance [km] per year from 2014 to 2022
year	cumulative travel distance [km]	cumulative travel distance by small ( ≤ 28 colonies) beekeepers [km]
2014	197559	106995
2015	217863	119450
2016	229478	117420
2017	169669	90110.8
2018	223924	112395
2019	203236	109893
2020	175965	99792.6
2021	138137	76323.6
2022	205867	116515

## Sheet: Table_S6
Table S6: Yearly costs (with or without the toll) of colony relocations related to flow.
year	fuel costs only	total cost Euro 0 - 2	total cost Euro 6, EEV
2014	35979.3	47927.8	42551
2015	36177.1	48999.9	43229.6
2016	34037.8	47669.8	41535.4
2017	26086.1	34036.3	30856.2
2018	40143.6	53740.2	48301.5
2019	34395.9	44882	40687.6
2020	23200.9	31039.4	27904
2021	22403.5	27386.8	25393.5
2022	45556.6	54510.8	50929.2
